# Supplementary material for: Factors Predicting Training Delays and Attrition of Recruits during Basic Military Training
Source: Int J Environ Res Public Health. 2022 Jun 14;19(12):7271. doi: 10.3390/ijerph19127271 (PMC9223722; doi:10.3390/ijerph19127271)
Supplement: Supplementary file 1 [file ijerph-19-07271-s001.zip]

Archive with 1 entries (1 files):
- ijerph-1746877-supplementary.pdf
